# Supplementary material for: Gene set analyses for interpreting microarray experiments on prokaryotic organisms
Source: BMC Bioinformatics. 2008 Nov 5;9:469. doi: 10.1186/1471-2105-9-469 (PMC2587482; doi:10.1186/1471-2105-9-469)
Supplement: Additional file 3 — Gene set names for E. coli. This is a tab-delimited file with 337 rows (one for each gene set) and 3 columns. The first column is the SEED subsystem name, the second is the numeric identifier for the set (1–337; corresponds to the order of sets in Additional file #2), and the third column indicates the number of genes in the set. [file 1471-2105-9-469-S3.txt]

2-phosphoglycolate_salvage	1	6
5-FCL-like_protein	2	4
ABC_transporter_L-proline_glycine_betaine_(TC_3.A.1.12.1)	3	3
ABC_transporter_alkylphosphonate_(TC_3.A.1.9.1)	4	4
ABC_transporter_arabinose_(TC_3.A.1.2.2)	5	3
ABC_transporter_branched-chain_amino_acid_(TC_3.A.1.4.1)	6	6
ABC_transporter_dipeptide_(TC_3.A.1.5.2)	7	10
ABC_transporter_ferric_enterobactin_(TC_3.A.1.14.2)	8	4
ABC_transporter_ferrichrome_(TC_3.A.1.14.3)	9	5
ABC_transporter_galactose_(TC_3.A.1.2.3)	10	3
ABC_transporter_glutamate_aspartate_(TC_3.A.1.3.4)	11	4
ABC_transporter_glutamine_(TC_3.A.1.3.2)	12	3
ABC_transporter_glycerol_(TC_3.A.1.1.3)	13	4
ABC_transporter_histidine_lysine_arginine_ornithine_(TC_3.A.1.3.1)	14	5
ABC_transporter_iron(III)_dicitrate_(TC_3.A.1.14.1)	15	4
ABC_transporter_macrolide	16	2
ABC_transporter_maltose	17	4
ABC_transporter_molybdenum_(TC_3.A.1.8.1)	18	3
ABC_transporter_nickel_(TC_3.A.1.5.3)	19	5
ABC_transporter_oligopeptide_(TC_3.A.1.5.1)	20	10
ABC_transporter_peptide_(TC_3.A.1.5.5)	21	5
ABC_transporter_phosphate_(TC_3.A.1.7.1)	22	4
ABC_transporter_ribose_(TC_3.A.1.2.1)	23	11
Acetyl-CoA_fermentation_to_Butyrate	24	24
Acriflavin_resistance_cluster	25	14
Alanine_biosynthesis	26	8
Alkanesulfonate_assimilation	27	8
Alkanesulfonates_Utilization	28	5
Alkylphosphonate_utilization	29	13
Allantoin_degradation	30	10
Ammonia_assimilation	31	10
Ammonium_metabolism_H._pylori	32	12
Anaerobic_benzoate_metabolism	33	5
Anaerobic_respiratory_reductases	34	13
Arginine,_Ornithine_and_Putrescine_Degradation	35	27
Arginine_Biosynthesis	36	13
Arginine_Biosynthesis_extended	37	14
Arginine_Deiminase_Pathway	38	8
Aromatic_Amin_Catabolism	39	3
Bacterial_Cell_Division	40	26
Bacterial_Chemotaxis	41	19
Bacterial_Cytoskeleton	42	21
Bacterial_RNA-metabolizing_Zn-dependent_hydrolases	43	10
Bacterial_short_NadE	44	12
Benzoate_catabolism	45	2
Beta-Glucoside_Metabolism	46	9
Beta-lactamase	47	2
Betaine_Biosynthesis_and_Uptake	48	8
Betaine_biosynthesis	49	4
Biogenesis_of_c-type_cytochromes	50	14
Biogenesis_of_cytochrome_c_oxidases	51	4
Biotin_biosynthesis	52	14
Branched-Chain_Amino_Acid_Biosynthesis	53	16
Butanol_Biosynthesis	54	14
CMP-N-acetylneuraminate_Biosynthesis	55	2
COG2363	56	11
Capsular_heptose_biosynthesis	57	3
Chitin_and_N-acetylglucosamine_utilization	58	13
Choline_Transport	59	2
Chorismate_Synthesis	60	13
Citrate_Metabolism,_Transport,_and_Regulation	61	10
CobW	62	16
Cobalamin_synthesis	63	5
Cobalt-zinc-cadmium_resistance	64	13
Coenzyme_A_Biosynthesis	65	10
Coenzyme_B12_biosynthesis	66	9
Colanic_acid_biosynthesis	67	17
Conserved_gene_cluster_associated_with_Met-tRNA_formyltransferase	68	17
Copper_homeostasis	69	8
Copper_homeostasis:_copper_tolerance	70	5
Curli_production	71	7
Cyanate_hydrolysis	72	5
CytR_regulation	73	2
D-Sorbitol(D-Glucitol)_and_L-Sorbose_Utilization	74	9
D-Tagatose_and_Galactitol_Utilization	75	7
D-allose_utilization	76	7
D-galactarate,_D-glucarate_and_D-glycerate_catabolism	77	10
D-galactonate_catabolism	78	5
D-galacturonate_degradation	79	6
D-gluconate_and_ketogluconates_metabolism	80	19
DNA-binding_regulatory_proteins,_strays	81	9
DNA-replication	82	36
DNA_Repair_Base_Excision	83	12
DNA_repair,_UvrABC_system	84	4
DNA_repair,_bacterial	85	37
DNA_repair,_bacterial_RecFOR_pathway	86	7
DNA_structural_proteins,_bacterial	87	7
DNA_topoisomerases,_Type_I,_ATP-independent	88	2
DNA_topoisomerases,_Type_II,_ATP-dependent	89	4
De_Novo_Purine_Biosynthesis	90	12
De_Novo_Pyrimidine_Synthesis	91	9
Deaminase	92	3
Dehydrogenase_complexes	93	15
Dihydroxyacetone_kinases	94	6
EC49-61	95	11
EC699-706	96	8
EGS_prediction	97	34
Embden-Meyerhof_and_Gluconeogenesis	98	19
Entner-Doudoroff_Pathway	99	27
Ethanolamine_utilization	100	20
Experimental_Sulfur_transfer_Archaea	101	18
Experimental_tye	102	27
F0F1-type_ATP_synthase	103	9
FMN_and_FAD_biosynthesis	104	6
Fatty_Acid_Biosynthesis_FASII	105	16
Fe-S_cluster_assembly	106	16
Fermentations:_Lactate	107	13
Fermentations:_Mixed_acid	108	25
Flagellum	109	45
Flavodoxin	110	4
Flavohaemoglobin	111	35
Folate_Biosynthesis	112	23
Folate_transporters	113	4
Formate_dehydrogenase	114	7
Formate_hydrogenase	115	36
Fructooligosaccharides(FOS)_and_Raffinose_Utilization	116	5
Fructose-bisphosphate_aldolase_protein_family	117	2
Fructose_utilization	118	10
Fumarate_respiration_and_methabolism	119	13
GJO_regulatory_system_scratch	120	25
Galactitol_degradation	121	6
Galactose_degradation	122	9
Galactosylceramide_and_Sulfatide_metabolism	123	3
General_Secretion_Pathway	124	15
General_secretory_pathway_(Sec-SRP)_complex_(TC_3.A.5.1.1)	125	13
Glutamate,_aspartate_and_asparagine_biosynthesis	126	13
Glutamate_biosynthesis	127	3
Glutathione-regulated_potassium-efflux_system_and_associated_functions	128	27
Glutathione_Redox_Metabolism	129	10
Glycerate_metabolism	130	13
Glycerol_and_Glycerol-3-phosphate_Uptake_and_Utilization	131	19
Glycerolipid_and_Glycerophospholipid_Metabolism_in_Bacteria	132	32
Glycine_Biosynthesis	133	4
Glycine_and_Serine_Utilization	134	24
Glycine_cleavage_system	135	8
Glycogen_metabolism	136	7
Glycolate,_glyoxylate_interconversions	137	9
Glyoxylate_Synthesis	138	4
Glyoxylate_bypass	139	14
GroEL_GroES	140	2
Heat_shock_dnaK_gene_cluster_extended	141	14
Heme_and_Siroheme_Biosynthesis	142	16
Heme_and_Siroheme_Biosynthesis_copy	143	16
Hemin_transport_system	144	10
Hexitol_degradation	145	6
Hfl_operon	146	5
Histidine_Biosynthesis	147	10
Hydrogenases	148	8
IbrA_and_IbrB:_co-activators_of_prophage_gene_expression	149	2
Inorganic_Sulfur_Assimilation	150	15
Iojap	151	6
Isoprenoid_Biosynthesis	152	15
KDO2-Lipid_A_biosynthesis	153	14
L-Arabinose_utilization	154	11
L-ascorbate_utilization_(and_related_gene_clusters)	155	14
L-fucose_utilization	156	7
L-rhamnose_utilization	157	8
LOS_core_oligosaccharide_biosynthesis	158	19
Lactate_utilization	159	9
Lactose_utilization	160	8
Leucine_Biosynthesis	161	7
Lipid_A-Ara4N_pathway_(_Polymyxin_resistance_)	162	9
Lipid_A_modifications	163	5
Lipoic_acid_metabolism	164	6
Lipopolysaccharide_biosynthesis_2	165	14
Lysine_Biosynthesis_DAP_Pathway	166	11
Lysine_degradation	167	5
Maltose_and_Maltodextrin_Utilization	168	23
Mannitol_Utilization	169	9
Mannose_Metabolism	170	11
MazEF_toxin-antitoxing_(programmed_cell_death)_system	171	2
Melibiose_Utilization	172	3
Membrane-bound_Ni,_Fe-hydrogenase	173	9
Menaquinone_and_Phylloquinone_Biosynthesis	174	8
Methionine_Biosynthesis	175	20
Methionine_Degradation	176	10
Methylcitrate_cycle	177	9
Methylglyoxal_Metabolism	178	8
Molybdopterin_biosynthesis	179	9
Molybdopterin_experimental	180	10
MukBEF_Chromosome_Condensation	181	5
Multidrug_Resistance,_Tripartite_Systems_Found_in_Gram_Negative_Bacteria	182	7
Multidrug_Resistance_Efflux_Pumps	183	11
Murein_hydrolase_regulation_and_cell_death	184	5
N-Acetyl-Galactosamine_and_Galactosamine_Utilization	185	14
N-acetylmuramoyl-L-alanine_amidase	186	3
NAD_and_NADP_cofactor_biosynthesis_global	187	15
NAD_regulation	188	10
Na(+)-translocating_NADH-quinone_oxidoreductase_and_rnf-like_group_of_electron_transport_complexes	189	7
NhaA	190	2
NiFe_hydrogenase_maturation	191	8
Nitrate_and_nitrite_ammonification	192	31
Nitrosative_stress	193	8
Nudix_proteins_(nucleoside_triphosphate_hydrolases)	194	13
NusA-TFII_Cluster	195	4
One-carbon_metabolism_by_tetrahydropterines	196	4
Osmoregulation	197	3
Outer_membrane	198	6
Oxidative_stress	199	18
P-Aminophenylalanine_synthesis	200	5
PTS_uptake_system_scrtach	201	17
P_uptake_(cyanobacteria)	202	7
Pectin_degradation	203	3
Pentose_phosphate_pathway	204	13
Peptidoglycan_Biosynthesis	205	24
Peptidyl-prolyl_cis-trans_isomerase	206	9
Periplasmic_disulfide_interchange	207	6
Perosamine_Synthesis_Vibrio	208	3
Phage_shock_protein_(psp)_operon	209	6
Phenylacetate_pathway_of_aromatic_compound_degradation	210	16
Phenylalanine_and_Tyrosine_Branches	211	4
Phenylalanine_synthesis	212	8
Phenylpropanoid_compound_degradation	213	3
Phenylpropionate_Degradation	214	6
Phosphate_metabolism	215	19
Phosphoglycerate_mutase_protein_family	216	4
PnuC-like_transporters	217	3
Polyadenylation_bacterial	218	4
Polyamine_Metabolism	219	29
Polyhydroxybutyrate_metabolism	220	9
Potassium_homeostasis	221	20
Potassium_homeostasis_Pavel	222	20
Proline,_4-hydroxyproline_uptake_and_utilization	223	14
Proline_Catabolism	224	2
Proline_Synthesis	225	4
Propionate-CoA_to_Succinate_Module	226	5
Proteasome_bacterial	227	6
Protection_from_Reactive_Oxygen_Species	228	5
Protein_Acetylation_and_Deacetylation_in_Bacteria	229	5
Protein_chaperones	230	7
Protein_degradation	231	12
Proteolysis_in_bacteria,_ATP-dependent	232	9
Purine_Utilization	233	11
Purine_conversions	234	26
Putative_hemin_transporter	235	13
Putrescine_utilization_cluster	236	7
Pyridoxin_(Vitamin_B6)_Biosynthesis	237	11
Pyrimidine_utilization	238	8
Pyruvate_Alanine_Serine_Interconversions	239	16
Pyruvate_metabolism_I:_anaplerotic_reactions,_PEP	240	10
Pyruvate_metabolism_II:_acetyl-CoA,_acetogenesis_from_pyruvate	241	15
Queuosine-Archaeosine_Biosynthesis	242	14
Quinate_degradation	243	3
RNA_3'-terminal_phosphate_cyclase	244	4
RNA_polymerase_bacterial	245	4
RNA_processing_and_degradation,_bacterial	246	7
Regulation_of_Oxidative_Stress_Response	247	5
RelBE_bacterial_toxin-antitoxin_system	248	3
Resistance_to_fluoroquinolones	249	4
Respiratory_Complex_I	250	13
Respiratory_dehydrogenases_1	251	14
Rhamnose_containing_glycans	252	8
Ribitol,_Xylitol,_Arabitol,_Mannitol_and_Sorbitol_utilization	253	4
Riboflavin_metabolism	254	6
Ribonuclease_H	255	2
Ribonucleotide_reduction	256	8
Ribose_and_deoxyribose_phosphate_metabolism	257	15
Ribosome_LSU_bacterial	258	34
Ribosome_SSU_bacterial	259	22
Ribosome_biogenesis_bacterial	260	13
Rrf2_family_transcriptional_regulators	261	2
Selenocysteine_metabolism	262	7
Serine-glyoxylate_cycle	263	28
Serine_Biosynthesis	264	4
Sialic_Acid_Metabolism	265	21
Siderophore_enterobactin_biosynthesis_and_ferric_enterbactin_transport	266	11
Siderophores_of_catechol_family	267	7
Signal_peptidase	268	2
Soluble_cytochromes_and_functionally_related_electron_carriers	269	6
Succinate_dehydrogenase	270	8
Sucrose_Metabolism	271	11
Sulfate_assimilation	272	5
Superpathway_of_cysteine_biosynthesis	273	9
TCA_Cycle	274	22
Taurine_Utilization	275	4
Terminal_cytochrome_oxidases	276	10
The_Tartronate_Semialdehyde_Hub	277	16
Thiamin_biosynthesis	278	12
Thioredoxin-disulfide_reductase	279	3
Threonine_anaerobic_catabolism_gene_cluster	280	18
Threonine_and_Homoserine_Biosynthesis	281	9
Threonine_degradation	282	8
Tolerance_to_Furfural-Induced_Stress	283	5
Ton_and_Tol_transport_systems	284	14
Transcription_factors_bacterial	285	9
Transcription_initiation,_bacterial_sigma_factors	286	9
Translation_factors_bacterial	287	24
Transport_of_Iron	288	6
Transport_of_Manganese	289	2
Transport_of_Molybdenum	290	4
Transport_of_Nickel_and_Cobalt	291	8
Transport_of_Zinc	292	16
Trehalose_Biosynthesis	293	5
Trehalose_Uptake_and_Utilization	294	10
Triacylglycerol_metabolism	295	2
Tryptophan_synthesis	296	9
Twin-arginine_translocation_system	297	5
Type_III_secretion_system_orphans	298	2
Type_IV_pilus	299	10
Type_I_Restriction-Modification	300	3
UDP-N-acetylmuramate_from_Fructose-6-phosphate_Biosynthesis	301	6
Ubiquinone_Biosynthesis	302	10
Universal_GTPases	303	16
Unsaturated_Fatty_Acid_Metabolism	304	5
XXBOB	305	8
Xanthosine_utilization_(xap_region)	306	3
Xylose_utilization	307	11
YbbK	308	2
YcfH	309	3
YgfZ	310	45
YgjD_and_YeaZ	311	2
YjeE	312	3
ZZ_gjo_scratch	313	7
Zinc_resistance	314	3
cAMP_signaling_in_bacteria	315	16
carnitine_metabolism	316	5
dTDP-rhamnose_synthesis	317	6
fatty_acid_metabolism	318	19
fatty_acid_oxidation_pathway	319	11
isocitrate_methylcitrate_isopropylmalate_disambiguation	320	12
leslie_pneumo	321	5
p-Aminobenzoyl-Glutamate_Utilization	322	4
polyisoprenoid_biosynthesis	323	4
ppGpp_biosynthesis	324	3
pyrimidine_conversions	325	18
pyrimidine_conversions_v2	326	19
rRNA_methylation_in_clusters	327	44
rRNA_modification_Bacteria	328	21
rRNA_modification_Haloferax	329	4
tRNA_aminoacylation	330	23
tRNA_modification_Archaea_2	331	16
tRNA_modification_Archaea_Henri	332	17
tRNA_modification_E.coli	333	68
tRNA_nucleotidyltransferase	334	2
tRNA_processing	335	13
trimethylamine_N-oxide_(TMAO)_reductase	336	13
yrdC	337	18
