# Supplementary material for: Gene set analyses for interpreting microarray experiments on prokaryotic organisms
Source: BMC Bioinformatics. 2008 Nov 5;9:469. doi: 10.1186/1471-2105-9-469 (PMC2587482; doi:10.1186/1471-2105-9-469)
Supplement: Additional file 5 — Gene set names for S. typhimurium. This is a tab-delimited file with 331 rows (one for each gene set) and 3 columns. The first column is the SEED subsystem name, the second is the numeric identifier for the set (1–331; corresponds to the order of sets in Additional file #4), and the third column indicates the number of genes in the set. [file 1471-2105-9-469-S5.txt]

2-phosphoglycolate_salvage	1	7
4-Hydroxyphenylacetic_acid_catabolic_pathway	2	12
5-FCL-like_protein	3	4
ABC_transporter_Iron_(II)_and_Manganese	4	4
ABC_transporter_L-proline_glycine_betaine_(TC_3.A.1.12.1)	5	3
ABC_transporter_branched-chain_amino_acid_(TC_3.A.1.4.1)	6	6
ABC_transporter_dipeptide_(TC_3.A.1.5.2)	7	5
ABC_transporter_ferric_enterobactin_(TC_3.A.1.14.2)	8	4
ABC_transporter_ferrichrome_(TC_3.A.1.14.3)	9	5
ABC_transporter_galactose_(TC_3.A.1.2.3)	10	3
ABC_transporter_glutamate_aspartate_(TC_3.A.1.3.4)	11	4
ABC_transporter_glutamine_(TC_3.A.1.3.2)	12	3
ABC_transporter_glycerol_(TC_3.A.1.1.3)	13	4
ABC_transporter_histidine_lysine_arginine_ornithine_(TC_3.A.1.3.1)	14	5
ABC_transporter_macrolide	15	2
ABC_transporter_maltose	16	4
ABC_transporter_molybdenum_(TC_3.A.1.8.1)	17	3
ABC_transporter_nickel_(TC_3.A.1.5.3)	18	5
ABC_transporter_oligopeptide_(TC_3.A.1.5.1)	19	11
ABC_transporter_peptide_(TC_3.A.1.5.5)	20	6
ABC_transporter_phosphate_(TC_3.A.1.7.1)	21	5
ABC_transporter_ribose_(TC_3.A.1.2.1)	22	7
Acetyl-CoA_fermentation_to_Butyrate	23	17
Acriflavin_resistance_cluster	24	15
Alanine_biosynthesis	25	8
Alkylphosphonate_utilization	26	2
Allantoin_degradation	27	12
Ammonium_metabolism_H._pylori	28	14
Anaerobic_benzoate_metabolism	29	3
Anaerobic_respiratory_reductases	30	25
Arginine,_Ornithine_and_Putrescine_Degradation	31	27
Arginine_Biosynthesis	32	12
Arginine_Biosynthesis_extended	33	13
Arginine_Deiminase_Pathway	34	9
Aromatic_Amin_Catabolism	35	3
Aromatic_amino_acid_degradation	36	9
Bacterial_Cell_Division	37	28
Bacterial_Chemotaxis	38	18
Bacterial_Cytoskeleton	39	24
Bacterial_RNA-metabolizing_Zn-dependent_hydrolases	40	10
Beta-Glucoside_Metabolism	41	3
Betaine_Biosynthesis_and_Uptake	42	4
Biogenesis_of_c-type_cytochromes	43	13
Biogenesis_of_cytochrome_c_oxidases	44	4
Biotin_biosynthesis	45	13
Branched-Chain_Amino_Acid_Biosynthesis	46	18
Butanol_Biosynthesis	47	12
CMP-N-acetylneuraminate_Biosynthesis	48	2
COG2363	49	11
Capsular_heptose_biosynthesis	50	3
Central_meta-cleavage_pathway_of_aromatic_compound_degradation	51	13
Chitin_and_N-acetylglucosamine_utilization	52	13
Chorismate_Synthesis	53	15
Citrate_Metabolism,_Transport,_and_Regulation	54	15
CobW	55	19
Cobalamin_synthesis	56	21
Cobalt-zinc-cadmium_resistance	57	11
Coenzyme_A_Biosynthesis	58	11
Coenzyme_B12_biosynthesis	59	30
Colanic_acid_biosynthesis	60	17
Conjugative_Transfer	61	32
Conserved_gene_cluster_associated_with_Met-tRNA_formyltransferase	62	18
Copper_homeostasis	63	7
Copper_homeostasis:_copper_tolerance	64	8
Curli_production	65	7
Cyanate_hydrolysis	66	2
CytR_regulation	67	2
D-Sorbitol(D-Glucitol)_and_L-Sorbose_Utilization	68	9
D-Tagatose_and_Galactitol_Utilization	69	13
D-galactarate,_D-glucarate_and_D-glycerate_catabolism	70	10
D-galactonate_catabolism	71	4
D-galacturonate_degradation	72	7
D-gluconate_and_ketogluconates_metabolism	73	21
D-ribose_utilization	74	5
DNA-binding_regulatory_proteins,_strays	75	8
DNA-replication	76	36
DNA_Repair_Base_Excision	77	12
DNA_repair,_UvrABC_system	78	4
DNA_repair,_bacterial	79	40
DNA_repair,_bacterial_RecFOR_pathway	80	8
DNA_structural_proteins,_bacterial	81	7
DNA_topoisomerases,_Type_I,_ATP-independent	82	2
DNA_topoisomerases,_Type_II,_ATP-dependent	83	4
De_Novo_Purine_Biosynthesis	84	12
De_Novo_Pyrimidine_Synthesis	85	9
Deaminase	86	3
Dehydrogenase_complexes	87	14
EC49-61	88	12
EC699-706	89	8
ECF_class_transporters	90	8
EGS_prediction	91	34
Embden-Meyerhof_and_Gluconeogenesis	92	19
Entner-Doudoroff_Pathway	93	29
Ethanolamine_utilization	94	20
Experimental_Sulfur_transfer_Archaea	95	18
Experimental_tye	96	27
F0F1-type_ATP_synthase	97	9
FMN_and_FAD_biosynthesis	98	6
Fatty_Acid_Biosynthesis_FASII	99	15
Fe-S_cluster_assembly	100	16
Fermentations:_Lactate	101	9
Fermentations:_Mixed_acid	102	20
Flagellum	103	44
Flavodoxin	104	4
Flavohaemoglobin	105	37
Folate_Biosynthesis	106	20
Folate_transporters	107	4
Formaldehyde_assimilation:_Ribulose_monophosphate_pathway	108	14
Formate_dehydrogenase	109	7
Formate_hydrogenase	110	25
Fructose-bisphosphate_aldolase_protein_family	111	2
Fructose_utilization	112	9
Fumarate_respiration_and_methabolism	113	15
GJO_regulatory_system_scratch	114	21
Galactitol_degradation	115	9
Galactose_degradation	116	8
Galactosylceramide_and_Sulfatide_metabolism	117	3
General_secretory_pathway_(Sec-SRP)_complex_(TC_3.A.5.1.1)	118	13
Gentisare_degradation	119	6
Glutamate,_aspartate_and_asparagine_biosynthesis	120	17
Glutamate_biosynthesis	121	5
Glutathione-regulated_potassium-efflux_system_and_associated_functions	122	27
Glutathione_Redox_Metabolism	123	10
Glycerate_metabolism	124	13
Glycerol_and_Glycerol-3-phosphate_Uptake_and_Utilization	125	20
Glycerol_fermenation_to_1,3-propanediol	126	7
Glycerolipid_and_Glycerophospholipid_Metabolism_in_Bacteria	127	29
Glycine_Biosynthesis	128	4
Glycine_and_Serine_Utilization	129	24
Glycine_cleavage_system	130	9
Glycogen_metabolism	131	8
Glycolate,_glyoxylate_interconversions	132	3
Glyoxylate_Synthesis	133	4
Glyoxylate_bypass	134	11
GroEL_GroES	135	2
Heat_shock_dnaK_gene_cluster_extended	136	14
Heme_and_Siroheme_Biosynthesis	137	17
Heme_and_Siroheme_Biosynthesis_copy	138	17
Hemin_transport_system	139	9
Hexitol_degradation	140	6
Hfl_operon	141	5
Histidine_Biosynthesis	142	10
Histidine_Degradation	143	4
Hydrogenases	144	12
Hydroxyaromatic_decarboxylase_family	145	3
IbrA_and_IbrB:_co-activators_of_prophage_gene_expression	146	2
Inorganic_Sulfur_Assimilation	147	15
Inositol_catabolism	148	10
Iojap	149	6
Isoprenoid_Biosynthesis	150	13
KDO2-Lipid_A_biosynthesis	151	14
L-Arabinose_utilization	152	9
L-ascorbate_utilization_(and_related_gene_clusters)	153	14
L-fucose_utilization	154	7
L-rhamnose_utilization	155	13
LOS_core_oligosaccharide_biosynthesis	156	19
Lactate_utilization	157	6
Leucine_Biosynthesis	158	9
Lipid_A-Ara4N_pathway_(_Polymyxin_resistance_)	159	10
Lipid_A_modifications	160	6
Lipoic_acid_metabolism	161	6
Lipopolysaccharide_biosynthesis_2	162	13
Lysine_Biosynthesis_DAP_Pathway	163	11
Lysine_degradation	164	5
Maltose_and_Maltodextrin_Utilization	165	16
Mannitol_Utilization	166	6
Mannose_Metabolism	167	20
Melibiose_Utilization	168	3
Membrane-bound_Ni,_Fe-hydrogenase	169	14
Menaquinone_and_Phylloquinone_Biosynthesis	170	8
Methionine_Biosynthesis	171	22
Methylcitrate_cycle	172	9
Methylglyoxal_Metabolism	173	8
Molybdopterin_biosynthesis	174	9
Molybdopterin_experimental	175	9
MukBEF_Chromosome_Condensation	176	5
Multidrug_Resistance,_Tripartite_Systems_Found_in_Gram_Negative_Bacteria	177	5
Multidrug_Resistance_Efflux_Pumps	178	12
Murein_hydrolase_regulation_and_cell_death	179	8
N-acetylmuramoyl-L-alanine_amidase	180	3
NAD_and_NADP_cofactor_biosynthesis_global	181	15
NAD_regulation	182	10
Na(+)-translocating_NADH-quinone_oxidoreductase_and_rnf-like_group_of_electron_transport_complexes	183	7
Na+_translocating_decarboxylases_and_related_biotin-dependent_enzymes	184	8
NhaA	185	2
NiFe_hydrogenase_maturation	186	9
Nitrate_and_nitrite_ammonification	187	30
Nitrosative_stress	188	8
Nudix_proteins_(nucleoside_triphosphate_hydrolases)	189	13
NusA-TFII_Cluster	190	4
One-carbon_metabolism_by_tetrahydropterines	191	4
Osmoregulation	192	3
Outer_membrane	193	4
Oxidative_stress	194	21
P-Aminophenylalanine_synthesis	195	5
PTS_uptake_system_scrtach	196	12
Pectin_degradation	197	2
Pentose_phosphate_pathway	198	18
Peptidoglycan_Biosynthesis	199	26
Peptidyl-prolyl_cis-trans_isomerase	200	9
Periplasmic_disulfide_interchange	201	7
Perosamine_Synthesis_Vibrio	202	6
Phage_shock_protein_(psp)_operon	203	6
Phenylalanine_and_Tyrosine_Branches	204	4
Phenylalanine_synthesis	205	8
Phosphate_metabolism	206	19
Phosphoglycerate_mutase_protein_family	207	4
Phosphonate_metabolism	208	7
PnuC-like_transporters	209	2
Polyadenylation_bacterial	210	4
Polyamine_Metabolism	211	25
Polyhydroxybutyrate_metabolism	212	6
Potassium_homeostasis	213	20
Potassium_homeostasis_Pavel	214	20
Proline,_4-hydroxyproline_uptake_and_utilization	215	18
Proline_Synthesis	216	5
Propanediol_utilization	217	25
Propionate-CoA_to_Succinate_Module	218	5
Proteasome_bacterial	219	6
Protection_from_Reactive_Oxygen_Species	220	7
Protein_Acetylation_and_Deacetylation_in_Bacteria	221	5
Protein_chaperones	222	7
Protein_degradation	223	10
Proteolysis_in_bacteria,_ATP-dependent	224	9
Pterin_carbinolamine_dehydratase	225	4
Pterin_metabolism	226	2
Pterin_metabolism_3	227	8
Purine_conversions	228	23
Pyridoxin_(Vitamin_B6)_Biosynthesis	229	12
Pyruvate_Alanine_Serine_Interconversions	230	15
Pyruvate_metabolism_I:_anaplerotic_reactions,_PEP	231	14
Pyruvate_metabolism_II:_acetyl-CoA,_acetogenesis_from_pyruvate	232	16
Queuosine-Archaeosine_Biosynthesis	233	16
Quinate_degradation	234	4
RNA_3'-terminal_phosphate_cyclase	235	3
RNA_polymerase_bacterial	236	4
RNA_processing_and_degradation,_bacterial	237	7
Regulation_of_Oxidative_Stress_Response	238	5
RelBE_bacterial_toxin-antitoxin_system	239	2
Resistance_to_fluoroquinolones	240	4
Respiratory_Complex_I	241	13
Respiratory_dehydrogenases_1	242	13
Rhamnose_containing_glycans	243	7
Ribitol,_Xylitol,_Arabitol,_Mannitol_and_Sorbitol_utilization	244	3
Riboflavin_metabolism	245	6
Ribonuclease_H	246	2
Ribonucleotide_reduction	247	8
Ribose_and_deoxyribose_phosphate_metabolism	248	16
Ribosome_LSU_bacterial	249	35
Ribosome_SSU_bacterial	250	22
Ribosome_biogenesis_bacterial	251	12
Rrf2_family_transcriptional_regulators	252	2
Salicylate_and_gentisate_catabolism	253	6
Selenocysteine_metabolism	254	7
Serine-glyoxylate_cycle	255	29
Serine_Biosynthesis	256	4
Sialic_Acid_Metabolism	257	33
Siderophore_enterobactin_biosynthesis_and_ferric_enterbactin_transport	258	10
Siderophores_of_catechol_family	259	6
Signal_peptidase	260	2
Soluble_cytochromes_and_functionally_related_electron_carriers	261	7
Succinate_dehydrogenase	262	8
Sucrose_Metabolism	263	10
Sulfate_assimilation	264	5
Superpathway_of_cysteine_biosynthesis	265	9
TCA_Cycle	266	27
Terminal_cytochrome_oxidases	267	12
Tetrathionate_respiration	268	5
The_Tartronate_Semialdehyde_Hub	269	16
Thiamin_biosynthesis	270	12
Thioredoxin-disulfide_reductase	271	3
Threonine_anaerobic_catabolism_gene_cluster	272	15
Threonine_and_Homoserine_Biosynthesis	273	10
Threonine_degradation	274	6
Tolerance_to_Furfural-Induced_Stress	275	7
Ton_and_Tol_transport_systems	276	14
Transcription_factors_bacterial	277	9
Transcription_initiation,_bacterial_sigma_factors	278	9
Translation_factors_bacterial	279	21
Transport_of_Iron	280	4
Transport_of_Manganese	281	6
Transport_of_Molybdenum	282	4
Transport_of_Nickel_and_Cobalt	283	14
Transport_of_Zinc	284	16
Trehalose_Biosynthesis	285	7
Trehalose_Uptake_and_Utilization	286	6
Triacylglycerol_metabolism	287	2
Tricarballylate_Utilization	288	4
Tryptophan_synthesis	289	9
Twin-arginine_translocation_system	290	5
Type_4_secretion_and_conjugative_transfer	291	33
Type_III_secretion_system	292	18
Type_III_secretion_system_orphans	293	10
Type_IV_pilus	294	10
UDP-N-acetylmuramate_from_Fructose-6-phosphate_Biosynthesis	295	7
Ubiquinone_Biosynthesis	296	10
Universal_GTPases	297	15
Xanthosine_utilization_(xap_region)	298	2
Xylose_utilization	299	7
YbbK	300	2
YcfH	301	3
YgfZ	302	51
YgjD_and_YeaZ	303	2
YjeE	304	3
ZZ_gjo_scratch	305	8
Zinc_resistance	306	3
cAMP_signaling_in_bacteria	307	13
carnitine_metabolism	308	5
dTDP-rhamnose_synthesis	309	6
fatty_acid_metabolism	310	14
fatty_acid_oxidation_pathway	311	9
isocitrate_methylcitrate_isopropylmalate_disambiguation	312	14
leslie_pneumo	313	8
polyisoprenoid_biosynthesis	314	4
ppGpp_biosynthesis	315	3
pyrimidine_conversions	316	19
pyrimidine_conversions_v2	317	19
rRNA_methylation_in_clusters	318	45
tRNA_aminoacylation	319	23
tRNA_modification_Archaea_2	320	16
tRNA_modification_Archaea_Henri	321	17
tRNA_modification_E.coli	322	68
tRNA_nucleotidyltransferase	323	2
tRNA_processing	324	13
trimethylamine_N-oxide_(TMAO)_reductase	325	12
yrdC	326	17
SPI1	327	48
SPI2	328	44
SPI3	329	28
SPI4	330	6
SPI5	331	8
